# Supplementary material for: Genome-Wide Variation Profile of the Genus Tobamovirus
Source: Viruses. 2025 Sep 22;17(9):1284. doi: 10.3390/v17091284 (PMC12474338; doi:10.3390/v17091284)
Supplement: Supplementary file 1 [file viruses-17-01284-s001.zip]

Archive with 2 entries (2 files):
- Table_S1_NCBI_Accessions.xlsx
- Table_S2_TBRV_metainformation.xlsx
