# Supplementary material for: Genome-Wide Variation Profile of the Genus Tobamovirus
Source: Viruses. 2025 Sep 22;17(9):1284. doi: 10.3390/v17091284 (PMC12474338; doi:10.3390/v17091284)
Supplement: Supplementary file 1 [file viruses-17-01284-s001.zip › Table_S1_NCBI_Accessions.xlsx]

## Sheet: Sheet1
S1 Table. NCBI accessions used in this study
Virus name	Accessions count	aAccessions
Bell_pepper_mottle_virus	4	OQ446806.1,MW854265.1,NC_009642.1,DQ355023.1
Brugmansia_mild_mottle_virus	2	NC_010944.1,AM398436.1
Cactus_mild_mottle_virus	3	MW192790.1,NC_011803.1,EU043335.1
Cactus_tobamovirus_1	2	MW938768.1,MW938767.1
Cactus_tobamovirus_2	2	MW938769.1,MW938766.1
Chili_pepper_mild_mottle_virus	2	OQ920979.1,MN164455.1
Clitoria_yellow_mottle_virus	2	NC_016519.1,JN566124.1
Cucumber_fruit_mottle_mosaic_virus	4	MT989352.1,NC_002633.1,AF321057.1,JN226146.1
Cucumber_green_mottle_mosaic_virus	185	OR854819.1,OR854815.1,LC818004.1,LC817997.1,LC817994.1,OR826262.1,OR724740.1,OR607774.1,OR552406.1,OR482969.1,OQ198410.1,OQ198409.1,OQ198408.1,OQ198407.1,OQ198406.1,OQ198405.1,OQ198404.1,OQ198403.1,OQ198402.1,OQ198401.1,OQ198400.1,OQ198399.1,OQ198398.1,OQ198397.1,OQ198396.1,OQ198395.1,OQ198394.1,OQ198393.1,OQ198392.1,OQ198391.1,OQ198390.1,OQ198389.1,OQ198388.1,OQ198387.1,OQ198386.1,OQ198385.1,OQ1…
Cucumber_mottle_virus	2	NC_008614.1,AB261167.1
Frangipani_mosaic_virus	4	OP342600.1,NC_014546.1,JN555602.2,HM026454.1
Hibiscus_latent_Fort_Pierce_virus	10	ON867011.1,MZ819720.1,ON614664.1,MZ020961.1,MT512572.1,MT942636.1,NC_025381.1,KY769775.1,KP828049.1,AB917427.1
Hibiscus_latent_Singapore_virus	6	MZ020960.1,MT161672.1,MN080499.1,NC_008310.2,LC127213.1,AF395898.3
Hoya_chlorotic_spot_virus	2	NC_034509.1,KX434725.1
Hoya_necrotic_spot_virus	3	PP701469.1,LC807720.1,MN961200.1
Kyuri_green_mottle_mosaic_virus	4	NC_003610.1,AB015145.1,AB162006.1,AJ295948.1
Maracuja_mosaic_virus	2	NC_008716.1,DQ356949.1
Obuda_pepper_virus	4	OR233194.1,NC_003852.1,L11665.1,D13438.1
Odontoglossum_ringspot_virus	13	OR607770.1,OP644547.1,MW316660.1,NC_001728.1,LC381916.1,LC217742.1,KF855954.1,U89894.1,S83257.1,U34586.1,AY571290.1,DQ139262.1,X82130.1
Opuntia_virus_2	5	OQ240441.1,OQ240440.1,OK428619.1,MF434821.2,NC_040685.2
Paprika_mild_mottle_virus	8	OR843973.1,OR365081.1,OR233190.1,OQ198318.1,OK181768.1,NC_004106.1,KX187305.1,AB089381.1
Passion_fruit_mosaic_virus	2	NC_015552.1,HQ389540.1
Pepper_mild_mottle_virus	77	LC818005.1,LC817999.1,LC817996.1,OR843974.1,LC793741.1,OQ920979.1,OR044904.1,ON409884.1,ON557629.1,OP722629.1,OP722628.1,OK558737.1,OK558736.1,OK558735.1,OP357934.1,ON493797.1,MW651031.1,MW651030.1,MW651029.1,MW523006.1,MT733325.1,MT629888.1,MT629887.1,MT675967.1,MN164455.1,MN164454.1,MT385868.1,MN734123.1,MW373851.1,MW012414.1,MT130393.1,MT130392.1,MT130391.1,MT130389.1,MT130388.1,MN496154.1,MN4…
Piper_chlorosis_virus	2	OR350232.2,ON924221.1
Plumeria_mosaic_virus	4	OP342599.1,NC_026816.1,KX881422.2,KJ395757.1
Rattail_cactus_necrosis-associated_virus	5	NC_016442.1,KY348773.1,KY348772.1,KU854932.1,JF729471.1
Rehmannia_mosaic_virus	8	LC571586.1,NC_009041.1,MG418836.1,MF348202.1,KU133476.1,JX575184.1,AB628188.1,EF375551.1
Ribgrass_mosaic_virus	11	OK558763.1,OK558762.1,JQ319720.1,MT129780.1,MT129775.1,NC_002792.2,GQ401366.1,GQ401365.1,HQ667980.1,HQ667979.1,HQ667978.1
Streptocarpus_flower_break_virus	4	OR350236.1,OQ970154.1,NC_008365.1,AM040955.1
Tobacco_mild_green_mosaic_virus	36	LC817995.1,PP623115.1,OR843980.1,OR082766.1,OR082759.1,ON641839.1,OK558783.1,MZ395975.1,ON013908.1,OM867870.1,OK181775.1,OK149284.1,OK149283.1,OK149282.1,OK149281.1,OK149280.1,OK149279.1,OK149278.1,OK149277.1,OK149276.1,OK149275.1,MZ405634.1,MT675965.1,MW012408.1,MN267903.1,MN267902.1,MK648158.1,MK005155.1,MH730970.1,NC_001556.1,MF139550.1,KM596785.1,JX534224.2,M34077.1,DQ821941.1,AB078435.1
Tobacco_mosaic_virus	94	OR820564.1,PP400324.1,OQ953825.1,OR082758.1,OQ204125.1,ON642542.1,ON156784.1,ON812831.1,OK558784.1,OL471714.1,OK149218.1,MT737799.1,MW854284.1,MN912489.1,MN186255.1,MH595921.1,MH595920.1,MH595919.1,MK087763.1,NC_001367.1,MG516107.1,KY810785.1,KF972436.1,KF972435.1,KF972434.1,KF972433.1,KF972432.1,KF972431.1,KF972430.1,KF972429.1,KF972428.1,KF972427.1,KF280646.1,HE818417.1,HE818416.1,JX993906.1,HE…
Tomato_brown_rugose_fruit_virus	232	ON528712.1,PP796738.1,OR760199.1,OR760198.1,PP681638.1,OQ633222.1,OQ633221.1,OQ633220.1,OQ633219.1,OQ633218.1,OQ633217.1,OQ633216.1,OQ633215.1,OQ633214.1,OQ633213.1,OQ633212.1,OQ633211.1,OR795503.1,OR795502.1,OR792460.1,OR593752.1,OP557566.1,OR500699.1,OR500698.1,OR451555.1,OR437354.1,OP244618.1,OQ427353.1,OQ190155.1,OQ674194.1,OM782671.1,OM892691.1,OM892690.1,OM892689.1,OM892688.1,OM892687.1,OM8…
Tomato_mosaic_virus	86	MZ388458.1,PP481220.1,PP481219.1,PP481218.1,ON987479.1,ON987478.1,ON987477.1,ON987476.1,ON987475.1,ON156781.1,OL472104.1,OL472103.1,OL472102.1,OL472101.1,OL472100.1,OL472099.1,OL472098.1,OL472097.1,OL472096.1,OL472095.1,OL472094.1,OL472093.1,OL472092.1,OL472091.1,OL472090.1,OL472089.1,OL472088.1,LC650928.1,OL652662.1,OL652661.1,MW042871.1,MW848529.1,MW854264.1,MW197140.1,LC623878.1,MW012409.1,MT1…
Tomato_mottle_mosaic_virus	26	LC779003.1,ON987482.1,ON987481.1,ON987480.1,ON146334.1,MW373515.1,OK180812.1,ON013925.1,MZ713257.1,MZ713256.1,MW441234.1,OK334224.1,MN853592.1,MN654021.1,MH381817.1,MH128145.1,MG171192.1,NC_022230.1,KX898034.1,KX898033.1,KU594507.2,KR824951.1,KR824950.1,KT810183.1,KP202857.1,KF477193.1
Tropical_soda_apple_mosaic_virus	11	MT130387.1,MT130386.1,MT130385.1,MT130384.1,MT130383.1,MT130382.1,MT130381.1,MT130380.1,MT130379.1,NC_030229.1,KU659022.1
Turnip_vein_clearing_virus	10	OQ446799.1,OK058510.1,MN399747.1,MH370485.1,NC_001873.1,JN205074.1,JN205073.1,Z29370.1,DQ658743.1,U03387.1
Wasabi_mottle_virus	6	MK431779.1,MH200607.1,NC_003355.1,KJ207375.1,AB017504.1,AB017503.1
Watermelon_green_mottle_mosaic_virus	6	MT184947.1,MT184946.1,MT184945.1,MN971594.1,MK070867.1,MH837097.1
Yellow_tailflower_mild_mottle_virus	4	NC_022801.1,KJ683937.1,KF495565.1,KF495564.1
Youcai_mosaic_virus	30	LC802719.1,PP100126.1,OR261030.1,OR261029.1,OR261028.1,ON149803.1,OK655842.1,MW307293.1,MW307292.1,MW307291.1,MW307290.1,LC701593.1,LC701592.1,MT130444.1,NC_004422.1,LC390003.1,MF542264.1,MG001350.1,MG001349.1,LC333289.1,KF137561.1,JX422022.1,JN634066.1,EU571218.1,DQ223770.1,AY318866.1,AF254924.1,U30944.1,AB261175.1,D38444.1
Zucchini_green_mottle_mosaic_virus	5	MZ747372.1,NC_003878.1,MF066176.1,AJ252189.2,AJ295949.1
