# Supplementary material for: Genome-Wide Variation Profile of the Genus Tobamovirus
Source: Viruses. 2025 Sep 22;17(9):1284. doi: 10.3390/v17091284 (PMC12474338; doi:10.3390/v17091284)
Supplement: Supplementary file 1 [file viruses-17-01284-s001.zip › Table_S2_TBRV_metainformation.xlsx]

## Sheet: Sheet 1
Supplementary Table 2. ToBRFV accessions used in this study.
Accession	Length	Submission_date	Host	country	collection_original	collection_date
KT383474	6393	2016-05-26	Solanum sp.	Jordan	2015-04-17	2015-04-17
NC_028478	6393	2018-08-13	Solanum sp.	Jordan	2015-04-17	2015-04-17
MK648157	6388	2019-07-23	Capsicum annuum	Jordan	2016	2016
MT018320	6392	2021-07-16	Solanum sp.	China	2019	2019
OM782671	6356	2023-01-11	Solanum sp.	Mexico	2019	2019
MN182533	6330	2019-11-20	Solanum lycopersicum	UK	2019	2019
MW314092	6385	2021-06-29	Solanum lycopersicum	Egypt	2019-02-18	2019-02-18
MN882011	6376	2021-03-23	Solanum lycopersicum	Netherlands	2019-10-01	2019-10-01
MN882012	6301	2021-03-23	Solanum lycopersicum	Netherlands	2019-10-15	2019-10-15
MN882013	6353	2021-03-23	Solanum lycopersicum	Netherlands	2019-10-15	2019-10-15
MN882015	6388	2021-03-23	Solanum lycopersicum	Netherlands	2019-10-22	2019-10-22
MN882016	6379	2021-03-23	Solanum lycopersicum	Netherlands	2019-10-22	2019-10-22
MN882017	6376	2021-03-23	Solanum lycopersicum	Netherlands	2019-10-22	2019-10-22
MN882018	6368	2021-03-23	Solanum lycopersicum	Netherlands	2019-10-22	2019-10-22
MN882019	6392	2021-03-23	Solanum lycopersicum	Netherlands	2019-10-23	2019-10-23
MN882020	6361	2021-03-23	Solanum lycopersicum	Netherlands	2019-10-23	2019-10-23
MN882021	6356	2021-03-23	Solanum lycopersicum	Netherlands	2019-10-23	2019-10-23
MN882022	6369	2021-03-23	Solanum lycopersicum	Netherlands	2019-10-24	2019-10-24
MN882023	6397	2021-03-23	Solanum lycopersicum	Netherlands	2019-10-24	2019-10-24
MN882026	6345	2021-03-23	Solanum lycopersicum	Netherlands	2019-10-24	2019-10-24
MN882027	6376	2021-03-23	Solanum lycopersicum	Netherlands	2019-10-24	2019-10-24
MN882042	6392	2021-03-23	Solanum lycopersicum	Netherlands	2019-10-24	2019-10-24
MN882043	6321	2021-03-23	Solanum lycopersicum	Netherlands	2019-10-24	2019-10-24
MN882038	6369	2021-03-23	environmental	Netherlands	2019-10-29	2019-10-29
MN882039	6344	2021-03-23	environmental	Netherlands	2019-10-29	2019-10-29
MN882037	6377	2021-03-23	Solanum lycopersicum	Netherlands	2019-10-29	2019-10-29
MN882040	6376	2021-03-23	Solanum lycopersicum	Netherlands	2019-10-29	2019-10-29
MN882041	6394	2021-03-23	Solanum lycopersicum	Netherlands	2019-10-29	2019-10-29
MN882044	6366	2021-03-23	Solanum lycopersicum	Netherlands	2019-10-30	2019-10-30
MN882045	6374	2021-03-23	Solanum lycopersicum	Netherlands	2019-10-30	2019-10-30
MN882014	6368	2021-03-23	Solanum lycopersicum	Netherlands	2019-10-31	2019-10-31
MN882024	6375	2021-03-23	Solanum lycopersicum	Netherlands	2019-10-31	2019-10-31
MN882025	6376	2021-03-23	Solanum lycopersicum	Netherlands	2019-10-31	2019-10-31
MN882028	6375	2021-03-23	Solanum lycopersicum	Netherlands	2019-10-31	2019-10-31
MN882029	6376	2021-03-23	Solanum lycopersicum	Netherlands	2019-10-31	2019-10-31
MN882063	6370	2021-03-23	Solanum lycopersicum	Netherlands	2019-10-31	2019-10-31
MN882064	6367	2021-03-23	Solanum lycopersicum	Netherlands	2019-10-31	2019-10-31
MN882046	6322	2021-03-23	Solanum lycopersicum	Netherlands	2019-11-01	2019-11-01
MN882047	6362	2021-03-23	Solanum lycopersicum	Netherlands	2019-11-01	2019-11-01
MN882048	6376	2021-03-23	Solanum lycopersicum	Netherlands	2019-11-01	2019-11-01
MN882049	6375	2021-03-23	Solanum lycopersicum	Netherlands	2019-11-01	2019-11-01
MN882050	6373	2021-03-23	Solanum lycopersicum	Netherlands	2019-11-01	2019-11-01
MN882051	6353	2021-03-23	Solanum lycopersicum	Netherlands	2019-11-01	2019-11-01
MN882052	6376	2021-03-23	Solanum lycopersicum	Netherlands	2019-11-01	2019-11-01
MN882053	6377	2021-03-23	Solanum lycopersicum	Netherlands	2019-11-01	2019-11-01
MN882054	6377	2021-03-23	Solanum lycopersicum	Netherlands	2019-11-01	2019-11-01
MN882055	6367	2021-03-23	Solanum lycopersicum	Netherlands	2019-11-01	2019-11-01
MN882056	6377	2021-03-23	Solanum lycopersicum	Netherlands	2019-11-01	2019-11-01
MN882057	6363	2021-03-23	Solanum lycopersicum	Netherlands	2019-11-01	2019-11-01
MN882058	6351	2021-03-23	Solanum lycopersicum	Netherlands	2019-11-01	2019-11-01
MN882061	6375	2021-03-23	Solanum lycopersicum	Netherlands	2019-11-01	2019-11-01
MN882062	6374	2021-03-23	Solanum lycopersicum	Netherlands	2019-11-01	2019-11-01
MN882030	6375	2020-05-29	Solanum lycopersicum	Egypt	2019-11-04	2019-11-04
MN882031	6375	2020-05-29	Solanum lycopersicum	Egypt	2019-11-04	2019-11-04
MN882032	6375	2020-05-29	Solanum lycopersicum	Egypt	2019-11-04	2019-11-04
MN882033	6379	2020-05-29	Solanum lycopersicum	Egypt	2019-11-04	2019-11-04
MN882034	6375	2021-03-23	Solanum lycopersicum	Netherlands	2019-11-07	2019-11-07
MN882035	6371	2021-03-23	Solanum lycopersicum	Netherlands	2019-11-07	2019-11-07
MN882036	6380	2021-03-23	Solanum lycopersicum	Netherlands	2019-11-07	2019-11-07
MN882059	6379	2021-03-23	Solanum lycopersicum	Netherlands	2019-11-07	2019-11-07
MN882060	6380	2021-03-23	Solanum lycopersicum	Netherlands	2019-11-07	2019-11-07
MW314093	6379	2021-06-29	Solanum lycopersicum	Egypt	2019-11-18	2019-11-18
MW314094	6390	2021-06-29	Solanum lycopersicum	Egypt	2019-11-25	2019-11-25
MW314126	6377	2021-06-29	Solanum lycopersicum	Netherlands	2019-11-25	2019-11-25
MW314127	6371	2021-06-29	Solanum lycopersicum	Netherlands	2019-11-25	2019-11-25
MW314121	6377	2021-06-29	Solanum lycopersicum	Netherlands	2019-11-26	2019-11-26
MW314122	6356	2021-06-29	Solanum lycopersicum	Netherlands	2019-11-26	2019-11-26
MW314124	6378	2021-06-29	Solanum lycopersicum	Netherlands	2019-11-28	2019-11-28
MW314125	6317	2021-06-29	Solanum lycopersicum	Netherlands	2019-11-28	2019-11-28
MW314099	6377	2021-06-29	Solanum lycopersicum	Netherlands	2019-11-29	2019-11-29
MW314100	6376	2021-06-29	Solanum lycopersicum	Netherlands	2019-11-29	2019-11-29
MW314101	6377	2021-06-29	Solanum lycopersicum	Netherlands	2019-11-29	2019-11-29
MW314102	6377	2021-06-29	Solanum lycopersicum	Netherlands	2019-11-29	2019-11-29
MW314104	6376	2021-06-29	Capsicum annuum	Jordan	2019-12-20	2019-12-20
MW314107	6376	2021-06-29	Solanum lycopersicum	Jordan	2019-12-20	2019-12-20
MW314108	6390	2021-06-29	Solanum lycopersicum	Jordan	2019-12-20	2019-12-20
MW314109	6364	2021-06-29	Solanum lycopersicum	Jordan	2019-12-20	2019-12-20
MW314110	6388	2021-06-29	Solanum lycopersicum	Jordan	2019-12-20	2019-12-20
OR792460	6392	2023-11-22	Solanum sp.	China	2020	2020
OR795502	6392	2023-11-29	Solanum sp.	China	2020	2020
OR795503	6392	2023-11-29	Solanum sp.	China	2020	2020
MW284987	6390	2021-12-15	Solanum lycopersicum	France	2020	2020
MW314105	6377	2021-06-29	Capsicum annuum	Jordan	2020-01-29	2020-01-29
MW314095	6376	2021-06-29	Solanum lycopersicum	Netherlands	2020-02-28	2020-02-28
MW314096	6376	2021-06-29	Solanum lycopersicum	Netherlands	2020-02-28	2020-02-28
MW314097	6378	2021-06-29	Solanum lycopersicum	Netherlands	2020-02-28	2020-02-28
MW314098	6376	2021-06-29	Solanum lycopersicum	Netherlands	2020-02-28	2020-02-28
MW314118	6375	2021-06-29	Solanum lycopersicum	Netherlands	2020-02-28	2020-02-28
MW314119	6370	2021-06-29	Solanum lycopersicum	Netherlands	2020-02-28	2020-02-28
MW314120	6374	2021-06-29	Solanum lycopersicum	Netherlands	2020-02-28	2020-02-28
MW314106	6369	2021-06-29	Solanum lycopersicum	Netherlands	2020-03-09	2020-03-09
MW314115	6354	2021-06-29	Solanum lycopersicum	Israel	2020-03-19	2020-03-19
MW314116	6359	2021-06-29	Solanum lycopersicum	Israel	2020-03-19	2020-03-19
MW314117	6365	2021-06-29	Solanum lycopersicum	Netherlands	2020-03-20	2020-03-20
MW314111	6376	2021-06-29	Solanum lycopersicum	Peru	2020-03-31	2020-03-31
MW314112	6371	2021-06-29	Solanum lycopersicum	Netherlands	2020-04-07	2020-04-07
MW314114	6390	2021-06-29	Solanum lycopersicum	China	2020-04-14	2020-04-14
MW314103	6376	2021-06-29	Solanum lycopersicum	Netherlands	2020-04-16	2020-04-16
OM515230	6375	2022-07-14	Solanum lycopersicum	Netherlands	2020-04-22	2020-04-22
OM515231	6373	2022-07-14	Solanum lycopersicum	UK	2020-04-28	2020-04-28
OM515232	6373	2022-07-14	Solanum lycopersicum	UK	2020-04-28	2020-04-28
MW314123	6376	2021-06-29	Solanum lycopersicum	Netherlands	2020-05-18	2020-05-18
MW314113	6366	2021-06-29	Capsicum annuum	Israel	2020-06-04	2020-06-04
MW314128	6375	2021-06-29	Solanum lycopersicum	Netherlands	2020-06-22	2020-06-22
MW314131	6358	2021-06-29	Solanum lycopersicum	Netherlands	2020-06-30	2020-06-30
MW314130	6370	2021-06-29	Solanum lycopersicum	Netherlands	2020-07-30	2020-07-30
MW314132	6378	2021-06-29	Solanum lycopersicum	Netherlands	2020-08-05	2020-08-05
MW314137	6366	2021-06-29	Solanum lycopersicum	Netherlands	2020-08-05	2020-08-05
OM515233	6369	2022-07-14	Solanum lycopersicum	Peru	2020-08-05	2020-08-05
MW314133	6379	2021-06-29	Solanum lycopersicum	Netherlands	2020-09-03	2020-09-03
MW314134	6373	2021-06-29	Solanum lycopersicum	Netherlands	2020-09-03	2020-09-03
MW314135	6361	2021-06-29	Solanum lycopersicum	Netherlands	2020-09-03	2020-09-03
MW314136	6375	2021-06-29	Solanum lycopersicum	Netherlands	2020-09-15	2020-09-15
OK339579	6265	2022-09-25	Solanum sp.	Mexico	2020-09-18	2020-09-18
MW314129	6369	2021-06-29	Solanum lycopersicum	Netherlands	2020-10-08	2020-10-08
MZ945419	6391	2021-12-26	Solanum lycopersicum	Belgium	2020-10-12	2020-10-12
MW314091	6376	2021-06-29	Solanum lycopersicum	China	2020-10-19	2020-10-19
MZ004925	6390	2021-07-26	Solanum lycopersicum	China	2020-10-19	2020-10-19
OM515234	6371	2022-07-14	Capsicum annuum	Israel	2020-11-02	2020-11-02
OM515235	6335	2022-07-14	Solanum lycopersicum	Peru	2020-11-24	2020-11-24
OM515236	6377	2022-07-14	Solanum lycopersicum	Netherlands	2020-12-10	2020-12-10
MZ945420	6379	2021-12-26	Solanum lycopersicum	Belgium	2020-12-17	2020-12-17
ON528712	6392	2024-06-02	Capsicum annuum	Iran	2021	2021
OP557566	6393	2023-10-17	Solanum lycopersicum	Iran	2021	2021
OM515238	6378	2022-07-14	Solanum lycopersicum	Netherlands	2021-01-13	2021-01-13
OM515237	6377	2022-07-14	Solanum lycopersicum	Israel	2021-01-15	2021-01-15
OM515239	6370	2022-07-14	Solanum lycopersicum	Netherlands	2021-01-27	2021-01-27
OQ633211	6371	2024-03-15	Solanum lycopersicum	Belgium	2021-01-31	2021-01-31
OM515240	6373	2022-07-14	Solanum lycopersicum	Netherlands	2021-03-04	2021-03-04
OM515241	6387	2022-07-14	Solanum lycopersicum	Netherlands	2021-03-04	2021-03-04
OM515242	6390	2022-07-14	Solanum lycopersicum	Netherlands	2021-03-11	2021-03-11
OM515244	6390	2022-07-14	Solanum lycopersicum	Netherlands	2021-03-24	2021-03-24
OQ633213	6373	2024-03-15	Solanum lycopersicum	Belgium	2021-03-31	2021-03-31
OQ633215	6350	2024-03-15	Solanum lycopersicum	Belgium	2021-03-31	2021-03-31
OM515248	6366	2022-07-14	Solanum lycopersicum	Netherlands	2021-04-02	2021-04-02
OM515243	6376	2022-07-14	Solanum lycopersicum	Netherlands	2021-04-08	2021-04-08
OM515246	6374	2022-07-14	Solanum lycopersicum	Netherlands	2021-04-12	2021-04-12
OM515247	6351	2022-07-14	Solanum lycopersicum	Netherlands	2021-04-14	2021-04-14
OM515258	6376	2022-07-14	Solanum lycopersicum	Peru	2021-05-10	2021-05-10
OM515257	6367	2022-07-14	Solanum lycopersicum	Israel	2021-05-20	2021-05-20
OQ674194	6374	2023-04-03	Solanum lycopersicum	Canada	2021-05-21	2021-05-21
OK624678	6392	2022-08-31	Solanum lycopersicum (tomato)	Italy	2021-05-25	2021-05-25
OM515259	6375	2022-07-14	Solanum lycopersicum	Netherlands	2021-05-27	2021-05-27
OM515260	6368	2022-07-14	Solanum lycopersicum	Netherlands	2021-05-28	2021-05-28
OM515261	6376	2022-07-14	Solanum lycopersicum	Belgium	2021-06-02	2021-06-02
OM515263	6313	2022-07-14	Solanum lycopersicum	Netherlands	2021-06-04	2021-06-04
OM515249	6376	2022-07-14	Solanum lycopersicum	Netherlands	2021-06-17	2021-06-17
OM515250	6371	2022-07-14	Solanum lycopersicum	Israel	2021-06-21	2021-06-21
OM515251	6376	2022-07-14	Solanum lycopersicum	Netherlands	2021-06-22	2021-06-22
OM515252	6376	2022-07-14	Solanum lycopersicum	Netherlands	2021-06-23	2021-06-23
OM515253	6376	2022-07-14	Solanum lycopersicum	Netherlands	2021-06-23	2021-06-23
OM515254	6376	2022-07-14	Solanum lycopersicum	Netherlands	2021-06-23	2021-06-23
OM515255	6376	2022-07-14	Solanum lycopersicum	Netherlands	2021-06-23	2021-06-23
OQ633221	6374	2024-03-15	Solanum lycopersicum	Germany	2021-06-30	2021-06-30
OM515256	6361	2022-07-14	Solanum lycopersicum	China	2021-07-05	2021-07-05
OM515262	6375	2022-07-14	Solanum lycopersicum	Netherlands	2021-07-12	2021-07-12
OM515264	6376	2022-07-14	Solanum lycopersicum	Netherlands	2021-07-28	2021-07-28
OM718702	6379	2022-03-06	Solanum lycopersicum	Netherlands	2021-07-28	2021-07-28
OM718706	6364	2022-03-06	Solanum lycopersicum	Netherlands	2021-07-28	2021-07-28
OQ633212	6377	2024-03-15	Solanum lycopersicum	Belgium	2021-07-31	2021-07-31
OQ633218	6375	2024-03-15	Solanum lycopersicum	Belgium	2021-07-31	2021-07-31
OM718703	6368	2022-03-06	Solanum lycopersicum	Netherlands	2021-08-11	2021-08-11
OM718705	6372	2022-03-06	Solanum lycopersicum	Netherlands	2021-08-24	2021-08-24
OM718704	6369	2022-03-06	Solanum lycopersicum	Netherlands	2021-08-30	2021-08-30
OM515265	6375	2022-07-14	Solanum lycopersicum	Belgium	2021-09-17	2021-09-17
OM515266	6364	2022-07-14	Solanum lycopersicum	Israel	2021-09-17	2021-09-17
OQ633214	6382	2024-03-15	Solanum lycopersicum	Belgium	2021-09-30	2021-09-30
OQ633216	6375	2024-03-15	Solanum lycopersicum	Belgium	2021-09-30	2021-09-30
OQ633219	6368	2024-03-15	Solanum lycopersicum	Belgium	2021-09-30	2021-09-30
OM515269	6376	2022-07-14	Solanum lycopersicum	Netherlands	2021-10-04	2021-10-04
OM515267	6379	2022-07-14	Solanum lycopersicum	Netherlands	2021-10-05	2021-10-05
OM515268	6371	2022-07-14	Solanum lycopersicum	Netherlands	2021-10-08	2021-10-08
OP009342	6383	2022-10-08	Solanum nigrum	Jordan	2021-10-16	2021-10-16
OM515270	6372	2022-07-14	Solanum lycopersicum	Belgium	2021-10-25	2021-10-25
OM515272	6372	2022-07-14	Solanum lycopersicum	Netherlands	2021-10-27	2021-10-27
OM515271	6356	2022-07-14	Solanum lycopersicum	Netherlands	2021-10-29	2021-10-29
OQ633217	6382	2024-03-15	Solanum lycopersicum	Belgium	2021-11-30	2021-11-30
OQ190155	6405	2023-06-10	Solanum sp.	Greece	2022	2022
OR593752	6386	2023-10-24	Solanum lycopersicum	China	2022-05-31	2022-05-31
OR760198	6363	2024-04-29	Solanum lycopersicum	Netherlands	2022-05-31	2022-05-31
OR760199	6363	2024-04-29	Solanum lycopersicum	Netherlands	2022-05-31	2022-05-31
PP681638	6392	2024-04-24	Solanum sp.	Israel	2022-07-24	2022-07-24
OQ427353	6372	2023-07-04	Capsicum annuum cv. Ocelote	Mexico	2022-09-16	2022-09-16
OQ633220	6373	2024-03-15	Solanum lycopersicum	Belgium	2022-10-31	2022-10-31
OQ633222	6385	2024-03-15	Solanum lycopersicum	Germany	2022-10-31	2022-10-31
OR451555	6393	2023-10-07	Citrullus lanatus	China	2023	2023
OR437354	6392	2023-10-04	Solanum sp.	China	2023	2023
PP796738	6429	2024-05-22	Solanum sp.	China	2023	2023
OR500698	6376	2023-10-10	Solanum lycopersicum	China	2023-07-26	2023-07-26
OR500699	6376	2023-10-10	Solanum lycopersicum	China	2023-08-01	2023-08-01
MN549394	6373	2020-06-29	Solanum lycopersicum	Canada	2024-01-19	2019-01
MN549395	6380	2020-06-29	Solanum lycopersicum	Canada	2024-01-19	2019-01
MN549396	6379	2020-06-29	Solanum lycopersicum	Canada	2024-01-19	2019-01
OM892671	6380	2022-12-24	Solanum lycopersicum	USA	2024-02-20	2020-02
OM892674	6382	2022-12-24	Solanum lycopersicum	USA	2024-03-21	2021-03
MT118666	6313	2020-06-06	Capsicum annuum	Turkey	2024-04-19	2019-04
MT107885	6386	2020-06-06	Solanum sp.	Turkey	2024-04-19	2019-04
OM892670	6376	2022-12-24	Solanum lycopersicum	USA	2024-04-20	2020-04
MK319944	6189	2019-05-07	Solanum sp.	Mexico	2024-07-18	2018-07
OM305070	6386	2022-05-15	Solanum sp.	Switzerland	2024-07-21	2021-07
MK133093	6390	2018-12-26	Solanum lycopersicum	Germany	2024-08-18	2018-08
MZ323110	6394	2021-09-07	Solanum lycopersicum	Jordan	2024-08-18	2018-08
MT002973	6389	2020-06-09	Solanum lycopersicum	USA	2024-08-18	2018-08
MN815773	6354	2020-05-12	Solanum sp.	Greece	2024-08-19	2019-08
OM892676	6381	2022-12-24	Solanum lycopersicum	Peru	2024-08-19	2019-08
OM892678	6393	2022-12-24	Solanum lycopersicum	Peru	2024-08-19	2019-08
MW349655	6379	2021-10-25	Capsicum annuum cultivar Tampiqueno	Mexico	2024-08-20	2020-08
MK133095	6391	2018-12-26	Solanum lycopersicum	Germany	2024-10-18	2018-10
MN167466	6391	2019-07-23	Solanum lycopersicum	Italy	2024-10-18	2018-10
MZ438228	6394	2021-09-07	Solanum habrochaites	Jordan	2024-10-20	2020-10
MN013187	6392	2020-01-15	Solanum lycopersicum	Palestine	2024-11-17	2017-11
MN013188	6392	2020-01-15	Solanum lycopersicum	Palestine	2024-11-17	2017-11
OM892684	6384	2022-12-24	Solanum lycopersicum	Mexico	2024-11-18	2018-11
OM892685	6380	2022-12-24	Solanum lycopersicum	Mexico	2024-11-18	2018-11
OM892686	6383	2022-12-24	Solanum lycopersicum	Mexico	2024-11-18	2018-11
OM892687	6383	2022-12-24	Solanum lycopersicum	Mexico	2024-11-18	2018-11
OM892688	6393	2022-12-24	Solanum lycopersicum	Mexico	2024-11-18	2018-11
OM892689	6384	2022-12-24	Solanum lycopersicum	Mexico	2024-11-18	2018-11
OM892690	6386	2022-12-24	Solanum lycopersicum	Mexico	2024-11-18	2018-11
OM892691	6384	2022-12-24	Solanum lycopersicum	Mexico	2024-11-18	2018-11
OM892680	6384	2022-12-24	Solanum lycopersicum	USA	2024-11-18	2018-11
OM892681	6357	2022-12-24	Solanum lycopersicum	USA	2024-11-18	2018-11
OM892682	6371	2022-12-24	Solanum lycopersicum	USA	2024-11-18	2018-11
OM892683	6392	2022-12-24	Solanum lycopersicum	USA	2024-11-18	2018-11
OM892672	6380	2022-12-24	Solanum lycopersicum	USA	2024-11-19	2019-11
OM892675	6384	2022-12-24	Solanum lycopersicum	Mexico	2024-12-19	2019-12
OM892673	6380	2022-12-24	Solanum lycopersicum	USA	2024-12-19	2019-12
OM892677	6392	2022-12-24	Solanum lycopersicum	USA	2024-12-19	2019-12
OM892679	6375	2022-12-24	Solanum lycopersicum	USA	2024-12-19	2019-12
OL311702	6390	2022-04-10	Solanum lycopersicum	Cyprus	NA	NA
MZ202349	6390	2021-08-01	Solanum lycopersicum	Israel	NA	NA
OP244618	6397	2023-09-20	Solanum polyadenium Greenm.	USA	NA	NA
